# Supplementary material for: Genomic Characterization of Multidrug-Resistant Escherichia coli BH100 Sub-strains
Source: Front Microbiol. 2021 Jan 8;11:549254. doi: 10.3389/fmicb.2020.549254 (PMC7874104; doi:10.3389/fmicb.2020.549254)
Supplement: Supplementary file 5 [file Table_5.CSV]

feature	start	end	strand	locus_tag	gene	product	protein_id
gene	1716	2576	+
CDS	1716	2576	+	CDW44_27170		transposase	ATV12228.1
gene	2627	4171	-
CDS	2627	4171	-	CDW44_27175		IS3 family transposase	ATV12229.1
gene	4294	5817	+
CDS	4294	5817	+	CDW44_27180		IS21 family transposase IS1326	ATV12230.1
gene	5807	6589	+
CDS	5807	6589	+	CDW44_27185		ATP-binding protein	ATV12340.1
gene	6765	7265	-
CDS	6765	7265	-	CDW44_27190		N-acetyltransferase	ATV12231.1
gene	7284	7463	+
CDS	7284	7463	+	CDW44_27195		hypothetical protein	ATV12232.1
gene	7393	8232	-
CDS	7393	8232	-	CDW44_27200		sulfonamide-resistant dihydropteroate synthase Sul1	ATV12233.1
gene	8226	8573	-
CDS	8226	8573	-	CDW44_27205	qacE	quaternary ammonium compound efflux SMR transporter QacE delta 1	ATV12234.1
gene	8737	9528	-
CDS	8737	9528	-	CDW44_27210	aadA1	ANT(3'')-Ia family aminoglycoside nucleotidyltransferase AadA1	ATV12341.1
gene	9677	10690	+
CDS	9677	10690	+	CDW44_27215		integron integrase	ATV12235.1
gene	10629	11243	+
CDS	10629	11243	+	CDW44_27220		DUF3330 domain-containing protein	ATV12236.1
gene	11369	11929	+
CDS	11369	11929	+	CDW44_27225		DNA resolvase	ATV12237.1
gene	11932	14898	+
CDS	11932	14898	+	CDW44_27230		Tn3 family transposase TnAs3	ATV12238.1
gene	14965	15342	+
CDS	14965	15342	+	CDW44_27235		N-acetyltransferase	ATV12239.1
gene	15543	16202	-
CDS	15543	16202	-	CDW44_27240		type A-1 chloramphenicol O-acetyltransferase	ATV12240.1
gene	16256	16447	+
CDS	16256	16447	+	CDW44_27245		hypothetical protein	ATV12241.1
pseudogene	16426	16524	+
CDS	16426	16524	+	CDW44_27250		glycosyltransferase
pseudogene	16481	17178	+
CDS	16481	17178	+	CDW44_27255		IS1 family transposase
pseudogene	17209	17690	+
CDS	17209	17690	+	CDW44_27260		hypothetical protein
pseudogene	17968	18099	-
CDS	17968	18099	-	CDW44_27265		transposase
pseudogene	18626	18860	+
CDS	18626	18860	+	CDW44_27270		plasmid stabilization protein
gene	18988	19269	+
CDS	18988	19269	+	CDW44_27275		hypothetical protein	ATV12342.1
gene	19392	19742	-
CDS	19392	19742	-	CDW44_27280		protein stbB	ATV12343.1
gene	19745	20707	-
CDS	19745	20707	-	CDW44_27285		plasmid segregation protein ParM	ATV12243.1
gene	20854	21147	+
CDS	20854	21147	+	CDW44_27290		hypothetical protein	ATV12344.1
gene	21088	21267	-
CDS	21088	21267	-	CDW44_27295		hypothetical protein	ATV12244.1
gene	21224	21907	+
CDS	21224	21907	+	CDW44_27300		DNA methylase	ATV12245.1
gene	21908	22129	+
CDS	21908	22129	+	CDW44_27305		hypothetical protein	ATV12246.1
gene	22143	22577	+
CDS	22143	22577	+	CDW44_27310		DUF1380 domain-containing protein	ATV12247.1
pseudogene	22628	22853	+
CDS	22628	22853	+	CDW44_27315		hypothetical protein
gene	23277	23849	+
CDS	23277	23849	+	CDW44_27320		DUF1472 domain-containing protein	ATV12248.1
gene	23945	24247	+
CDS	23945	24247	+	CDW44_27325		antirestriction protein	ATV12345.1
gene	24294	24716	+
CDS	24294	24716	+	CDW44_27330		DUF1380 domain-containing protein	ATV12249.1
gene	24713	24904	+
CDS	24713	24904	+	CDW44_27335		hypothetical protein	ATV12250.1
pseudogene	25043	25273	+
CDS	25043	25273	+	CDW44_27340		hypothetical protein
gene	25177	25425	-
CDS	25177	25425	-	CDW44_27345		hypothetical protein	ATV12251.1
pseudogene	25422	25677	-
CDS	25422	25677	-	CDW44_27350		hypothetical protein
gene	25940	26170	+
CDS	25940	26170	+	CDW44_27355		hypothetical protein	ATV12252.1
gene	26222	27583	+
CDS	26222	27583	+	CDW44_27360		DUF3560 domain-containing protein	ATV12253.1
gene	27630	28193	+
CDS	27630	28193	+	CDW44_27365		class I SAM-dependent methyltransferase	ATV12254.1
gene	28193	28453	+
CDS	28193	28453	+	CDW44_27370		hypothetical protein	ATV12255.1
gene	28345	28572	+
CDS	28345	28572	+	CDW44_27375		transporter	ATV12346.1
pseudogene	28588	28820	+
CDS	28588	28820	+	CDW44_27380		hypothetical protein
gene	28755	28982	-
CDS	28755	28982	-	CDW44_27385		hypothetical protein	AUD55465.1
gene	29008	29574	+
CDS	29008	29574	+	CDW44_27390		single-stranded DNA-binding protein	ATV12256.1
gene	29632	29865	+
CDS	29632	29865	+	CDW44_27395		DUF905 domain-containing protein	ATV12257.1
gene	29926	31347	+
CDS	29926	31347	+	CDW44_27400		chromosome partitioning protein ParB	ATV12258.1
pseudogene	31310	31477	+
CDS	31310	31477	+	CDW44_27405		sodium/glutamate symporter
gene	31417	32625	+
CDS	31417	32625	+	CDW44_27410		IS4 family transposase	ATV12259.1
pseudogene	32641	32760	-
CDS	32641	32760	-	CDW44_27415		LysR family transcriptional regulator
gene	32991	34196	-
CDS	32991	34196	-	CDW44_27420	gltS	sodium/glutamate symporter	ATV12260.1	ATV12260.1
gene	34640	34960	+
CDS	34640	34960	+	CDW44_27425		antibiotic biosynthesis monooxygenase	ATV12261.1
gene	34994	35107	+
CDS	34994	35107	+	CDW44_27430		ABC transporter	ATV12347.1
gene	35146	36126	-
CDS	35146	36126	-	CDW44_27435		IS5-like element ISKpn26 family transposase	ATV12262.1
pseudogene	36196	36453	-
CDS	36196	36453	-	CDW44_27440		glutamine ABC transporter substrate-binding protein GlnH
gene	36586	37137	-
CDS	36586	37137	-	CDW44_27445		carboxymuconolactone decarboxylase	ATV12263.1
gene	37134	38477	-
CDS	37134	38477	-	CDW44_27450		aspartate aminotransferase family protein	ATV12264.1
gene	38610	39467	-
CDS	38610	39467	-	CDW44_27455		MurR/RpiR family transcriptional regulator	ATV12265.1
gene	39797	40237	+
CDS	39797	40237	+	CDW44_27460		XRE family transcriptional regulator	ATV12266.1
pseudogene	40311	40763	-
CDS	40311	40763	-	CDW44_27465		L-serine ammonia-lyase
gene	40868	41683	+
CDS	40868	41683	+	CDW44_27470	aph(3')-I	aminoglycoside O-phosphotransferase APH(3')-Ia	ATV12267.1
gene	41834	41974	+
CDS	41834	41974	+	CDW44_27475		ABC transporter	ATV12348.1
pseudogene	42013	42992	-
CDS	42013	42992	-	CDW44_27435		IS5-like element ISKpn26 family transposase
gene	43037	43405	+
CDS	43037	43405	+	CDW44_27485		amino acid-binding protein	ATV12268.1
gene	43413	44099	+
CDS	43413	44099	+	CDW44_27490		ArsR family transcriptional regulator	ATV12269.1
gene	44077	44703	-
CDS	44077	44703	-	CDW44_27495		transcriptional regulator	ATV12270.1
gene	44782	45987	+
CDS	44782	45987	+	CDW44_27500		tetracycline efflux MFS transporter Tet(B)	ATV12271.1
gene	46100	46768	-
CDS	46100	46768	-	CDW44_27505	tetC	putative tetracyline resistance transcriptional regulator TetC	ATV12272.1
pseudogene	46781	47191	+
CDS	46781	47191	+	CDW44_27510		transposase
gene	47207	48415	-
CDS	47207	48415	-	CDW44_27515		IS4 family transposase	AUD55466.1
pseudogene	48355	48522	-
CDS	48355	48522	-	CDW44_27520		lipopolysaccharide core heptose(II) kinase RfaY
gene	48531	49106	+
CDS	48531	49106	+	CDW44_27525		chromosome partitioning protein ParB	ATV12273.1
gene	49161	49595	+
CDS	49161	49595	+	CDW44_27530	psiB	conjugation system SOS inhibitor PsiB	ATV12274.1
gene	49592	50311	+
CDS	49592	50311	+	CDW44_27535	gbkey=CDS	protein PsiA	ATV12275.1
gene	50591	50749	+
CDS	50591	50749	+	CDW44_27545		protein hok	ATV12277.1
gene	50972	51190	+
CDS	50972	51190	+	CDW44_27550		hypothetical protein	ATV12278.1
pseudogene	51206	51438	+
CDS	51206	51438	+	CDW44_27555		hypothetical protein
gene	51373	51600	-
CDS	51373	51600	-	CDW44_27560		hypothetical protein	AUD55467.1
gene	51663	51959	+
CDS	51663	51959	+	CDW44_27565		hypothetical protein	ATV12279.1
gene	52040	52891	+
CDS	52040	52891	+	CDW44_27570		DUF945 domain-containing protein	ATV12280.1
gene	53186	53788	-
CDS	53186	53788	-	CDW44_27575		lytic transglycosylase	ATV12281.1
pseudogene	53864	53959	-
CDS	53864	53959	-	CDW44_27580		plasmid stabilization protein
gene	54111	54494	+
CDS	54111	54494	+	CDW44_27585		conjugal transfer protein TraM	ATV12349.1
gene	54688	55359	+
CDS	54688	55359	+	CDW44_27590		conjugal transfer protein TrbJ	ATV12282.1
gene	55496	55723	+
CDS	55496	55723	+	CDW44_27595		relaxosome protein TraY	ATV12283.1
gene	55756	56115	+
CDS	55756	56115	+	CDW44_27600	traA	pilin	ATV12284.1
gene	56130	56441	+
CDS	56130	56441	+	CDW44_27605	traL	type IV conjugative transfer system protein TraL	ATV12285.1
gene	56463	57029	+
CDS	56463	57029	+	CDW44_27610	traE	type IV conjugative transfer system protein TraE	ATV12286.1
gene	57016	57744	+
CDS	57016	57744	+	CDW44_27615	traK	conjugal transfer protein TraK	ATV12287.1
gene	57744	59195	+
CDS	57744	59195	+	CDW44_27620		conjugal transfer protein TraB	ATV12288.1
gene	59164	59751	+
CDS	59164	59751	+	CDW44_27625		conjugal transfer protein TraP	ATV12289.1
gene	59690	60058	+
CDS	59690	60058	+	CDW44_27630		conjugal transfer protein TrbD	ATV12290.1
gene	60055	60570	+
CDS	60055	60570	+	CDW44_27635	traV	type IV conjugative transfer system protein TraV	ATV12291.1
gene	60705	60926	+
CDS	60705	60926	+	CDW44_27640		conjugal transfer protein TraR	ATV12292.1
gene	60919	61332	+
CDS	60919	61332	+	CDW44_27645		hypothetical protein	ATV12293.1
gene	61277	61798	+
CDS	61277	61798	+	CDW44_27650		hypothetical protein	ATV12294.1
gene	61878	62096	+
CDS	61878	62096	+	CDW44_27655		hypothetical protein	ATV12295.1
gene	62343	62471	+
CDS	62343	62471	+	CDW44_27660		hypothetical protein	ATV12350.1
gene	62597	65227	+
CDS	62597	65227	+	CDW44_27665	traC	type IV secretion system protein TraC	ATV12296.1
gene	65224	65610	+
CDS	65224	65610	+	CDW44_27670	trbI	type-F conjugative transfer system protein TrbI	ATV12297.1
gene	65607	66239	+
CDS	65607	66239	+	CDW44_27675	traW	type-F conjugative transfer system protein TraW	ATV12298.1
gene	66236	67228	+
CDS	66236	67228	+	CDW44_27680		conjugal transfer protein TraU	ATV12299.1
gene	67252	67563	+
CDS	67252	67563	+	CDW44_27685		serine/threonine transporter SstT	ATV12300.1
gene	67560	68210	+
CDS	67560	68210	+	CDW44_27690	trbC	type-F conjugative transfer system pilin assembly protein TrbC	ATV12301.1
gene	68207	70057	+
CDS	68207	70057	+	CDW44_27695	traN	type-F conjugative transfer system mating-pair stabilization protein TraN	ATV12302.1
gene	70081	70341	+
CDS	70081	70341	+	CDW44_27700		conjugal transfer protein TrbE	ATV12303.1
gene	70304	71077	+
CDS	70304	71077	+	CDW44_27705	traF	type-F conjugative transfer system pilin assembly protein TraF	ATV12304.1
gene	71091	71435	+
CDS	71091	71435	+	CDW44_27710		conjugal transfer protein TrbA	ATV12305.1
gene	71554	71838	+
CDS	71554	71838	+	CDW44_27715	traQ	type-F conjugative transfer system pilin chaperone TraQ	ATV12306.1
gene	71825	72370	+
CDS	71825	72370	+	CDW44_27720	trbB	type-F conjugative transfer system pilin assembly thiol-disulfide isomerase TrbB	ATV12307.1
gene	72267	72647	+
CDS	72267	72647	+	CDW44_27725		conjugal transfer protein TrbJ	ATV12308.1
gene	72595	73020	+
CDS	72595	73020	+	CDW44_27730		conjugal transfer protein TrbF	ATV12309.1
gene	72998	74380	+
CDS	72998	74380	+	CDW44_27735		conjugal transfer protein TraH	ATV12310.1
gene	74377	77199	+
CDS	74377	77199	+	CDW44_27740		conjugal transfer protein TraG	ATV12311.1
gene	77215	77700	+
CDS	77215	77700	+	CDW44_27745		surface exclusion protein	ATV12312.1
gene	77746	78480	+
CDS	77746	78480	+	CDW44_27750		complement resistance protein TraT	ATV12313.1
gene	78617	79420	+
CDS	78617	79420	+	CDW44_27755		hypothetical protein	ATV12314.1
gene	79471	81705	+
CDS	79471	81705	+	CDW44_27760	traD	type IV conjugative transfer system coupling protein TraD	ATV12315.1
gene	81705	86975	+
CDS	81705	86975	+	CDW44_27765		conjugative transfer relaxase/helicase TraI	ATV12316.1
gene	86995	87741	+
CDS	86995	87741	+	CDW44_27770	traX	protein TraX	ATV12317.1
gene	87800	88660	+
CDS	87800	88660	+	CDW44_27775		esterase FrsA	ATV12318.1
gene	88763	89323	+
CDS	88763	89323	+	CDW44_27780		fertility inhibition protein	ATV12319.1
gene	89452	89664	+
CDS	89452	89664	+	CDW44_27785		hypothetical protein	ATV12320.1
gene	89834	90370	+
CDS	89834	90370	+	CDW44_27790		endonuclease	ATV12321.1
gene	90416	90625	+
CDS	90416	90625	+	CDW44_27795		transcriptional regulator	ATV12322.1
gene	90663	91253	+
CDS	90663	91253	+	CDW44_27800		DUF2726 domain-containing protein	ATV12323.1
gene	91493	91747	+
CDS	91493	91747	+	CDW44_27805		replication regulatory protein repA2	ATV12324.1
gene	91791	91904	-
CDS	91791	91904	-	CDW44_27810		replication protein RepA	ATV12352.1
gene	91985	92059	+
CDS	91985	92059	+	CDW44_27815		positive regulator of RepFIC repA1 expression	ATV12351.1
gene	92040	92909	+
CDS	92040	92909	+	CDW44_27820	repA	incFII family plasmid replication initiator RepA	ATV12325.1
gene	93272	93658	+
CDS	93272	93658	+	CDW44_27825		hypothetical protein	ATV12326.1
gene	93848	94501	+
CDS	93848	94501	+	CDW44_27830		CPBP family intramembrane metalloprotease	ATV12327.1
gene	94721	95185	+
CDS	94721	95185	+	CDW44_27835		mRNA interferase PemK	ATV12328.1
gene	95182	95286	+
CDS	95182	95286	+	CDW44_28505		hypothetical protein	AUM61508.1
pseudogene	95470	95982	+
CDS	95470	95982	+	CDW44_27840		hypothetical protein
gene	96131	96991	-
CDS	96131	96991	-	CDW44_27845	blaTEM	class A broad-spectrum beta-lactamase TEM-1	ATV12329.1
gene	97174	97731	-
CDS	97174	97731	-	CDW44_27850		recombinase	ATV12330.1
gene	97893	100898	+
CDS	97893	100898	+	CDW44_27855		Tn3-like element Tn3 family transposase	ATV12331.1
pseudogene	100933	101733	+
CDS	100933	101733	+	CDW44_27860		hypothetical protein
pseudogene	101762	102459	+
CDS	101762	102459	+	CDW44_27865	CDW44_27865	IS1 family transposase
gene	102567	103001	-
CDS	102567	103001	-	CDW44_27870	merR	mercuric resistance operon regulatory protein	ATV12332.1
gene	103073	103423	+
CDS	103073	103423	+	CDW44_27875		mercuric transporter	ATV12333.1
gene	103437	103712	+
CDS	103437	103712	+	CDW44_27880	merP	mercuric transporter periplasmic component	ATV12334.1
gene	103748	104170	+
CDS	103748	104170	+	CDW44_27885		lipoprotein signal peptidase	ATV12353.1
gene	104222	105916	+
CDS	104222	105916	+	CDW44_27890		mercury(II) reductase	ATV12335.1
gene	105934	106296	+
CDS	105934	106296	+	CDW44_27895	merD	transcriptional regulator	ATV12336.1
gene	106293	106529	+
CDS	106293	106529	+	CDW44_27900		mercury resistance protein	ATV12337.1
gene	106526	107233	+
CDS	106526	107233	+	CDW44_27905		oxygen-sensing cyclic-di-GMP phosphodiesterase	ATV12338.1
pseudogene	107167	107340	-
CDS	107167	107340	-	CDW44_28500		resolvase
gene	107272	108987	+
CDS	107272	108987	+	CDW44_27165		transposase	ATV12339.2
