# Supplementary material for: Genomic Characterization of Multidrug-Resistant Escherichia coli BH100 Sub-strains
Source: Front Microbiol. 2021 Jan 8;11:549254. doi: 10.3389/fmicb.2020.549254 (PMC7874104; doi:10.3389/fmicb.2020.549254)
Supplement: Supplementary file 6 [file Table_6.XLSX]

## Sheet: Sheet1
Position	Gene	Product (UniProtKB/Swiss-Prot)	Function (UniProtKB/Swiss-Prot)	Entry ID (UniProtKB/Swiss-Prot)	PMID	Detection Criteria (CARD)	AMR Gene Family (CARD)	Drug Class (CARD)	Resistance Mechanism (CARD)	% Identity of Matching Region	% Length of Reference Sequence
1113931..1115139	mdtH	Multidrug resistance protein	transmembrane transporter activity	P69367	11566977	protein homolog model	major facilitator superfamily (MFS) antibiotic efflux pump	fluoroquinolone antibiotic	antibiotic efflux	100.0	100.00
1314908..1316116	H-NS	DNA-binding protein	A DNA-binding protein implicated in transcriptional repression (silencing)	P0ACF8	333393	protein homolog model	major facilitator superfamily (MFS) antibiotic efflux pump, resistance-nodulation-cell division (RND) antibiotic efflux pump	macrolide antibiotic, fluoroquinolone antibiotic, cephalosporin, cephamycin, penam, tetracycline antibiotic	antibiotic efflux	100.0	100.00
2225547..2225879	baeR	Transcriptional regulatory protein	Activates the mdtABCD	P69228	12107133	protein homolog model	resistance-nodulation-cell division (RND) antibiotic efflux pump	aminoglycoside antibiotic, aminocoumarin antibiotic	antibiotic efflux	100.0	100.00
2535657..2536271	evgA	DNA-binding transcriptional activator	Regulates the expression of emrKY operon and yfdX. Seems also to control expression of at least one other multidrug efflux operon	P0ACZ4	8125343	protein homolog model	major facilitator superfamily (MFS) antibiotic efflux pump, resistance-nodulation-cell division (RND) antibiotic efflux pump	macrolide antibiotic, fluoroquinolone antibiotic, penam, tetracycline antibiotic	antibiotic efflux	100.0	100.00
2857098..2857628	emrR	Transcriptional repressor	Negative regulator of the multidrug operon emrAB.	P0ACR9	7730261	protein homolog model	major facilitator superfamily (MFS) antibiotic efflux pump	fluoroquinolone antibiotic	antibiotic efflux	100.0	100.00
3905274..3906002	gadW	HTH-type transcriptional regulator	Depending on the conditions (growth phase and medium), acts as a positive or negative regulator of gadA and gadBC.	P63201	12446650	protein homolog model	resistance-nodulation-cell division (RND) antibiotic efflux pump	macrolide antibiotic, fluoroquinolone antibiotic, penam	antibiotic efflux	100.0	100.00
4367629..4369002	cpxA	Sensor histidine kinase	Histidine kinase member of the two-component regulatory system CpxA/CpxR which responds to envelope stress response by activating expression of downstream genes including cpxP, degP, dsbA and ppiA	P0AE82	7883164	protein homolog model	resistance-nodulation-cell division (RND) antibiotic efflux pump	aminoglycoside antibiotic, aminocoumarin antibiotic	antibiotic efflux	100.0	100.00
473416..474573	ampH	D-alanyl-D-alanine-carboxypeptidase/endopeptidase	penicillin binding	P0AD70	9324260	protein homolog model	ampC-type beta-lactamase	cephalosporin, penam	antibiotic inactivation	99.48	100.00
565066..565713	acrB	Multidrug efflux pump subunit	AcrA-AcrB-AcrZ-TolC is a drug efflux protein complex with broad substrate specificity that uses the proton motive force to export substrates.	P31224	23010927	protein homolog model	resistance-nodulation-cell division (RND) antibiotic efflux pump	fluoroquinolone antibiotic, cephalosporin, glycylcycline, penam, tetracycline antibiotic, rifamycin antibiotic, phenicol antibiotic, triclosan	antibiotic efflux	99.81	100.00
563731..564924	acrA	Multidrug efflux pump subunit	AcrA-AcrB-AcrZ-TolC is a drug efflux protein complex with broad substrate specificity that uses the proton motive force to export substrates.	P0AE06	23010927	protein homolog model	resistance-nodulation-cell division (RND) antibiotic efflux pump	fluoroquinolone antibiotic, cephalosporin, glycylcycline, penam, tetracycline antibiotic, rifamycin antibiotic, phenicol antibiotic, triclosan	antibiotic efflux	99.75	100.00
775485..776162	kdpE	KDP operon transcriptional regulatory protein	Member of the two-component regulatory system KdpD/KdpE involved in the regulation of the kdp operon	P21866	1532388	protein homolog model	kdpDE	aminoglycoside antibiotic	antibiotic efflux	99.55	100.00
885993..887225	mdfA	Multidrug transporter	Efflux pump driven by the proton motive force.	P0AEY8	9079913	protein homolog model	major facilitator superfamily (MFS) antibiotic efflux pump	tetracycline antibiotic, benzalkonium chloride, rhodamine	antibiotic efflux	96.83	100.00
976214..977962	msbA	Lipid A export ATP-binding/permease protein	Involved in lipid A export and possibly also in glycerophospholipid export and for biogenesis of the outer membrane. Transmembrane domains (TMD) form a pore in the inner membrane and the ATP-binding domain (NBD) is responsible for energy generation.	P60752	8809774	protein homolog model	ATP-binding cassette (ABC) antibiotic efflux pump	nitroimidazole antibiotic	antibiotic efflux	99.66	100.00
1104074..1105300	mdtG	Multidrug resistance protein	Confers resistance to fosfomycin and deoxycholate.	P25744	11566977	protein homolog model	major facilitator superfamily (MFS) antibiotic efflux pump	fosfomycin	antibiotic efflux	99.51	100.00
1580468..1580851	marA	Multiple antibiotic resistance protein	transcriptional activator of genes involved in the multiple antibiotic resistance (Mar) phenotype.	P0ACH5	8491710	protein homolog model	resistance-nodulation-cell division (RND) antibiotic efflux pump, General Bacterial Porin with reduced permeability to beta-lactams	fluoroquinolone antibiotic, monobactam, carbapenem, cephalosporin, glycylcycline, cephamycin, penam, tetracycline antibiotic, rifamycin antibiotic, phenicol antibiotic, triclosan, penem	antibiotic efflux, reduced permeability to antibiotic	99.21	100.00
4140878..4142053	mdtL	Multidrug resistance protein	Drug transmembrane transport. Confers resistance to chloramphenicol.	P31462	11566977	protein homolog model	major facilitator superfamily (MFS) antibiotic efflux pump	macrolide antibiotic, aminoglycoside antibiotic, cephalosporin, tetracycline antibiotic, peptide antibiotic, rifamycin antibiotic	antibiotic efflux	83.49	100.00
1608528..1608893	mdtJ	Spermidine export protein	Catalyzes the excretion of spermidine. Can also confer resistance to deoxycholate and SDS.	P69212	18039771	protein homolog model	major facilitator superfamily (MFS) antibiotic efflux pump	macrolide antibiotic, aminoglycoside antibiotic, cephalosporin, tetracycline antibiotic, peptide antibiotic, rifamycin antibiotic	antibiotic efflux	82.2	100.83
1936665..1936997	emrE	Multidrug transporter	Multidrug efflux protein that confers resistance to a wide range of toxic compounds, including ethidium, methyl viologen, acriflavine, tetraphenylphosphonium (TPP+), benzalkonium, propidium, dequalinium and the aminoglycoside antibiotics streptomycin and tobramycin	P23895	7896833	protein homolog model	small multidrug resistance (SMR) antibiotic efflux pump	macrolide antibiotic	antibiotic efflux	98.18	100.00
2157275..2158441	ugd	UDP-glucose 6-dehydrogenase	Catalytic activity: UDP-alpha-D-glucuronate biosynthesis	P76373	12851388	protein homolog model	pmr phosphoethanolamine transferase	peptide antibiotic	antibiotic target alteration	99.23	100.00
2214385..2215632	mdtA	Multidrug resistance protein	The MdtABC tripartite complex confers resistance against novobiocin and deoxycholate. MdtABC requires TolC for its function.	P76397	12107133	protein homolog model	resistance-nodulation-cell division (RND) antibiotic efflux pump	aminocoumarin antibiotic	antibiotic efflux	99.28	100.00
2215632..2218754	mdtB	Multidrug resistance protein	The MdtABC tripartite complex confers resistance against novobiocin and deoxycholate. MdtABC requires TolC for its function.	P76398	12107133	protein homolog model	resistance-nodulation-cell division (RND) antibiotic efflux pump	aminocoumarin antibiotic	antibiotic efflux	99.71	100.00
2218755..2221832	mdtC	Multidrug resistance protein	The MdtABC tripartite complex confers resistance against novobiocin and deoxycholate. MdtABC requires TolC for its function.	P76399	12107133	protein homolog model	resistance-nodulation-cell division (RND) antibiotic efflux pump	aminocoumarin antibiotic	antibiotic efflux	98.73	100.00
2223245..2224648	baeS	Signal transduction histidine-protein kinase	Activates BaeR by phosphorylation which then activates the mdtABCD	P30847	21255106	protein homolog model	resistance-nodulation-cell division (RND) antibiotic efflux pump	aminoglycoside antibiotic, aminocoumarin antibiotic	antibiotic efflux	96.15	100.00
2371430..2373073	yojI	ABC transporter ATP-binding/permease protein	Mediates resistance to the antibacterial peptide microcin J25, when expressed from a multicopy vector. Functions as an efflux pump for microcin J25, with the help of the outer membrane channel TolC.	P33941	15866933	protein homolog model	ATP-binding cassette (ABC) antibiotic efflux pump	peptide antibiotic	antibiotic efflux	99.63	100.00
2432724..2433692	arnC	Undecaprenyl-phosphate 4-deoxy-4-formamido-L-arabinose transferase	Catalyzes the transfer of 4-deoxy-4-formamido-L-arabinose from UDP to undecaprenyl phosphate. The modified arabinose is attached to lipid A and is required for resistance to polymyxin and cationic antimicrobial peptides.	P77757	11706007	protein homolog model	pmr phosphoethanolamine transferase	peptide antibiotic	antibiotic target alteration	99.07	100.00
2532540..2534078	emrY	Probable multidrug resistance protein	Part of the tripartite efflux system EmrYK-TolC, which confers resistance to various drugs.	P52600	12501312	protein homolog model	major facilitator superfamily (MFS) antibiotic efflux pump	tetracycline antibiotic	antibiotic efflux	99.8	100.00
2534078..2535241	emrK	Probable multidrug resistance protein	Part of the tripartite efflux system EmrYK-TolC, which confers resistance to various drugs.	P52599	12501312	protein homolog model	major facilitator superfamily (MFS) antibiotic efflux pump	tetracycline antibiotic	antibiotic efflux	98.86	110.26
2536276..2539869	evgS	Sensor protein	Member of the two-component regulatory system EvgS/EvgA. Phosphorylates EvgA via a four-step phosphorelay in response to environmental signals.	P30855	8125343	protein homolog model	major facilitator superfamily (MFS) antibiotic efflux pump, resistance-nodulation-cell division (RND) antibiotic efflux pump	macrolide antibiotic, fluoroquinolone antibiotic, penam, tetracycline antibiotic	antibiotic efflux	96.57	100.00
2624491..2627604	acrD	Probable aminoglycoside efflux pump	Participates in the efflux of aminoglycosides. Confers resistance to a variety of these substances.	P24177	10692383	protein homolog model	resistance-nodulation-cell division (RND) antibiotic efflux pump	aminoglycoside antibiotic	antibiotic efflux	99.9	100.00
2857755..2858927	emrA	Multidrug export protein	Part of the tripartite efflux system EmrAB-TolC, which confers resistance to antibiotics such as CCCP, FCCP, 2,4-dinitrophenol and nalidixic acid. EmrA is a drug-binding protein that provides a physical link between EmrB and TolC.	P27303	1409590	protein homolog model	major facilitator superfamily (MFS) antibiotic efflux pump	fluoroquinolone antibiotic	antibiotic efflux	99.74	100.00
2858944..2860482	emrB	Multidrug export protein	Part of the tripartite efflux system EmrAB-TolC, which confers resistance to antibiotics such as CCCP, FCCP, 2,4-dinitrophenol and nalidixic acid. EmrA is a drug-binding protein that provides a physical link between EmrB and TolC.	P0AEJ0	1409590	protein homolog model	major facilitator superfamily (MFS) antibiotic efflux pump	fluoroquinolone antibiotic	antibiotic efflux	99.8	100.00
3440963..3441784	bacA	Undecaprenyl-diphosphatase	Catalyzes the dephosphorylation of undecaprenyl diphosphate (UPP). Confers resistance to bacitracin.	P60932	15778224	protein homolog model	undecaprenyl pyrophosphate related proteins	peptide antibiotic	antibiotic target alteration	99.63	100.00
3651569..3652231	acrS	Probable acrEF/envCD operon repressor	Potential regulator protein for the acrEF/envCD genes	P0ACT2	1720861	protein homolog model	resistance-nodulation-cell division (RND) antibiotic efflux pump	fluoroquinolone antibiotic, cephalosporin, glycylcycline, cephamycin, penam, tetracycline antibiotic, rifamycin antibiotic, phenicol antibiotic, triclosan	antibiotic efflux	97.73	100.00
3652630..3653787	acrE	Probable acrEF/envCD operon repressor	Potential regulator protein for the acrEF/envCD genes.	P0ACT2	1720861	protein homolog model	resistance-nodulation-cell division (RND) antibiotic efflux pump	fluoroquinolone antibiotic, cephalosporin, cephamycin, penam	antibiotic efflux	98.7	100.00
3653799..3656903	acrF	Multidrug export protein	Part of the tripartite efflux system AcrEF-TolC. Involved in the efflux of indole and organic solvents.	P24181	10518736	protein homolog model	resistance-nodulation-cell division (RND) antibiotic efflux pump	fluoroquinolone antibiotic, cephalosporin, cephamycin, penam	antibiotic efflux	99.42	100.00
3724763..3725395	crp	cAMP-activated global transcriptional regulator	A global transcription regulator.	P0ACJ8	16260780	protein homolog model	resistance-nodulation-cell division (RND) antibiotic efflux pump	macrolide antibiotic, fluoroquinolone antibiotic, penam	antibiotic efflux	99.52	100.00
3900616..3901773	mdtE	Multidrug resistance protein	Part of the tripartite efflux system MdtEF-TolC, which confers resistance to compounds such as rhodamine 6G, erythromycin, doxorubicin, ethidium bromide, TPP, SDS, deoxycholate, crystal violet and benzalkonium.	P37636	11566977	protein homolog model	resistance-nodulation-cell division (RND) antibiotic efflux pump	macrolide antibiotic, fluoroquinolone antibiotic, penam	antibiotic efflux	99.74	100.00
1608212..1608541	mdtI	Spermidine export protein	Catalyzes the excretion of spermidine. Can also confer resistance to deoxycholate and SDS	P69210	11566977	protein homolog model	resistance-nodulation-cell division (RND) antibiotic efflux pump	macrolide antibiotic, fluoroquinolone antibiotic, penam	antibiotic efflux	99.23	100.00
3906371..3907195	gadX	HTH-type transcriptional regulator	Positively regulates the expression of about fifteen genes involved in acid resistance such as gadA, gadB and gadC. Depending on the conditions (growth phase and medium), can repress gadW	P37639	11976288	protein homolog model	resistance-nodulation-cell division (RND) antibiotic efflux pump	macrolide antibiotic, fluoroquinolone antibiotic, penam	antibiotic efflux	93.07	100.00
4615837..4617480	eptA	Phosphoethanolamine transferase	Catalyzes the addition of a phosphoethanolamine moiety to the lipid A. The phosphoethanolamine modification is required for resistance to polymyxin.	P30845	8282725	protein homolog model	pmr phosphoethanolamine transferase	peptide antibiotic	antibiotic target alteration	95.98	100.00
4678480..4679613	blaC	Beta-lactamase	This protein is a serine beta-lactamase with a substrate specificity for cephalosporins.	Q9WVU6	16801449	protein homolog model	ampC-type beta-lactamase	cephalosporin, penam	antibiotic inactivation	98.14	100.00
95218..95583	ftsL	Cell division protein	Essential cell division protein. May link together the upstream cell division proteins, which are predominantly cytoplasmic, with the downstream cell division proteins, which are predominantly periplasmic. Can also mediate Zn2+-sensitivity probably by increasing the permeability of the inner membrane.	P0AEN4	10613870	protein variant model	Penicillin-binding protein mutations conferring resistance to beta-lactam antibiotics	cephalosporin, cephamycin, penam	antibiotic target alteration	53.29	96.39
2416609..2417967	glpT	Glycerol-3-phosphate transporter	Responsible for glycerol-3-phosphate uptake.	P08194	3329281	protein variant model	glycerol-3-phosphate transporter	fosfomycin	antibiotic target alteration	99.78	100.00
3561953..3562801	folP	Dihydropteroate synthase	Catalyzes the condensation of para-aminobenzoate (pABA) with 6-hydroxymethyl-7,8-dihydropterin diphosphate (DHPt-PP) to form 7,8-dihydropteroate (H2Pte), the immediate precursor of folate derivatives.	P0AC13	368012	protein variant model	sulfonamide resistant dihydropteroate synthase folP	sulfonamide antibiotic	antibiotic target alteration	46.44	99.30
565066..565713	acrR	HTH-type transcriptional regulator	Potential regulator protein for the acrAB genes.	P0ACS9	8407802	protein overexpression model	resistance-nodulation-cell division (RND) antibiotic efflux pump	fluoroquinolone antibiotic, cephalosporin, glycylcycline, penam, tetracycline antibiotic, rifamycin antibiotic, phenicol antibiotic, triclosan	antibiotic target alteration, antibiotic efflux	100.0	100.00
1580013..1580447	marR	Multiple antibiotic resistance protein	Repressor of the marRAB operon which is involved in the activation of both antibiotic resistance and oxidative stress genes. Binds to the marO operator/promoter site.	P27245	8383113	protein overexpression model	resistance-nodulation-cell division (RND) antibiotic efflux pump	fluoroquinolone antibiotic, cephalosporin, glycylcycline, penam, tetracycline antibiotic, rifamycin antibiotic, phenicol antibiotic, triclosan	antibiotic target alteration, antibiotic efflux	97.92	100.00
